# Supplementary material for: Influenza vaccination should have no border: cost-effectiveness of cross-border subsidy
Source: BMC Public Health. 2021 Aug 12;21:1543. doi: 10.1186/s12889-021-11601-2 (PMC8358262; doi:10.1186/s12889-021-11601-2)
Supplement: Supplementary file 2 — Additional file 2. In-person survey raw data. [file 12889_2021_11601_MOESM2_ESM.xlsx]

## Sheet: גיליון1
How many people live in your household, including yourself?	What is your current primary occupation?	Did you receive a flu shot during the recent influenza season? (Yes(1) / No(2) / I don’t remember(3))	If you answered YES: Where did you receive a flu shot? What was the main reason(s) for your decision?	Try to recall whether you experienced an influenza-like illness during the recent influenza season? (Yes(1) / No(2) / I don’t remember(3))	Try to recall all the days on which you entered Israel last week (circle the days): Sunday	Monday	Tuesday	Wednesday	Thursday	Friday	Saturday	Try to estimate the number of contacts you had at your home or neighborhood during the 24 hours of yesterday # < 5 years old	# 5-17 years old	# 18-50 years old	# >50 years old	Try to estimate the number of contacts you had on your way to or from work during prayer or leisure time, excluding the contacts you already reported on, during the 24 hours of yesterday # < 5 years old	# 5-17 years old	# 18-50 years old	# >50 years old	Try to estimate the number of contacts you had at work, including meal breaks, excluding the contacts you already reported on, during the 24 hours of yesterday # < 5 years old	# 5-17 years old	# 18-50 years old	# >50 years old	Overall, try to estimate how many people you were in contact with during the 24 hours of yesterday # Arabs who are residents of Israel	# Arabs who are residents of the Palestinian authority	# Jews (who are residents of Israel)
3	construction worker	1	Ministry of health for 150 NIS	2	yes	yes	yes	yes	yes	no	no	1	0	13-20	0	0	1	25	0	0	0	10	0	4	13	5
5	construction worker	2	-	2	yes	yes	yes	yes	yes	no	no	0	0	50	0	1	2	2	0	0	0	10	0	2	40	1
4	construction worker	2	-	1	yes	yes	yes	yes	yes	no	no	0	0	6	0	0	0	18-20	0	0	0	1	0	2	10	2
5	construction worker	1	Hospital	1	yes	yes	yes	yes	yes	no	no	0	0	5	0	0	5	10	0	0	0	1	0	3	10	2
4	construction worker	2	-	2	yes	yes	yes	yes	yes	no	no	0	0	20	0	0	0	4	0	0	0	4	0	1	28	0
13	construction	2	-	1	yes	yes	yes	yes	yes	no	no	0	0	20	0	0	0	20-10	0	0	0	5	0	1	20	3
5	construction worker	2	-	1	yes	yes	yes	yes	yes	no	no	0	0	10	0	0	0	20	0	0	0	4	0	3	10	3
5	carpenter	2	-	2	yes	yes	yes	yes	yes	no	no	0	0	5	0	0	0	20	0	0	0	15	0	0	30	2
5	dealer	2	-	1	no	yes	yes	yes	yes	no	no	0	3	10	0	0	3	15	0	0	0	2	0	6	35	0
2	baker	2	-	2	no	no	yes	yes	no	no	no	0	0	7	0	0	0	23	0	0	0	1	0	2	40	0
6	construction worker	2	-	2	no	no	no	yes	no	no	no	0	0	12	0	0	0	10	0	0	0	2	0	0	15	0
10	construction worker	2	-	2	yes	yes	yes	yes	yes	no	no	0	0	15	0	0	6	15	0	0	0	6	0	0	30-25	10
2	construction worker	2	-	1	yes	yes	yes	yes	yes	no	no	0	0	15	0	0	0	25	0	0	0	6	0	0	50	15-10
6	construction worker	2	-	2	yes	yes	yes	yes	yes	no	no	2	2	1	0	0	0	10	0	0	0	5	0	0	25	0
5	construction worker	2	-	1	yes	yes	yes	yes	yes	no	no	0	0	7	0	2	3	20	0	0	0	2	0	6	30-20	5
3	construction worker	2	-	1	yes	yes	yes	yes	yes	no	no	1	0	4	1	1	0	10	3	0	0	16	2	2	30	1
2	construction worker	1	Hospital	1	yes	yes	yes	yes	yes	no	no	0	0	5	2	0	0	11	2	0	0	11	0	0	25	2
3	construction worker	2	-	2	yes	yes	yes	yes	yes	no	no	1	0	10	0	1	3	15	2	0	0	4	1	1	10	0
8	construction worker	1	Before traveling to Saudi Arebia	1	yes	yes	yes	yes	yes	yes	no	1	2	13	0	1	2	18	4	0	0	8	1	0	25-30	1
5	construction worker	2	-	1	yes	yes	yes	yes	yes	no	no	2	1	12	0	2	1	12	2	0	0	8	0	0	20	1
6	construction worker	2	-	1	yes	yes	yes	yes	yes	no	no	0	2	15	2	0	2	20	2	0	0	4	1	0	30	0
6	construction worker	2	-	1	yes	yes	yes	yes	yes	no	no	2	2	16	0	2	2	25	2	0	0	2	0	2	40-50	1
5	construction worker	2	-	2	yes	yes	yes	yes	yes	no	no	0	3	13	2	0	3	18	2	0	0	6	0	0	25	3
3	construction worker	2	-	2	yes	yes	yes	yes	yes	no	no	0	0	5	1	0	0	10	1	0	0	4	0	0	20	1
4	construction worker	2	-	1	yes	yes	yes	yes	yes	no	no	2	0	5	0	2	0	15	0	0	0	4	0	0	35	1
5	construction worker	2	-	1	yes	yes	yes	yes	yes	no	no	1	2	5	2	1	2	10	2	0	0	4	0	0	15	1
6	construction worker	2	-	2	yes	yes	yes	yes	yes	no	no	1	3	5	0	1	3	10	3	0	0	4	0	0	25	1
3	construction worker	2	-	1	yes	yes	yes	yes	yes	no	no	1	3	20	12	1	4	28	20	0	0	6	1	2	50	0
6	construction worker	2	-	1	yes	yes	yes	yes	yes	no	no	1	2	6	9	1	3	12	10	0	0	6	0	0	30	1
8	construction worker	2	-	2	yes	yes	yes	yes	yes	no	no	2	3	8	6	2	4	12	5	0	0	2	4	12	20	0
4	construction worker	2	-	1	yes	yes	yes	yes	yes	no	no	0	3	12	0	0	6	19	0	0	0	6	0	0	28	0
4	construction worker	2	-	2	yes	yes	yes	yes	yes	no	no	1	2	4	10	1	2	6	15	0	0	5	0	1	20	0
5	construction worker	2	-	2	yes	yes	yes	yes	yes	no	no	0	3	9	2	0	3	15	2	0	0	4	0	3	25	1
6	construction worker	2	-	2	yes	yes	yes	yes	yes	no	no	2	4	1	2	2	4	1	2	0	0	10	0	2	18	0
4	construction worker	2	-	1	yes	yes	yes	yes	yes	no	no	0	1	10	6	0	1	20	9	0	0	3	1	0	40	1
7	construction worker	2	-	2	yes	yes	yes	yes	yes	no	no	0	3	12	10	0	3	25	18	0	0	8	2	1	50	0
3	construction worker	2	-	1	yes	yes	yes	yes	yes	no	no	1	0	4	3	1	0	8	0	0	0	10	1	0	30	4
2	construction worker	2	-	1	yes	yes	yes	yes	yes	no	no	0	0	4	2	0	0	4	3	0	0	5	3	0	15	1
5	construction worker	2	-	1	yes	yes	yes	yes	yes	no	no	1	3	35	2	2	4	45	3	0	0	6	0	2	60	6
7	carpenter	1	Hospital	1	yes	yes	yes	yes	yes	no	no	4	3	14	2	4	2	19	5	0	0	5	0	10	40	8
4	construction worker	2	-	1	yes	yes	yes	yes	yes	no	no	1	1	6	12	1	1	16	8	0	0	3	0	0	35-50	3
5	construction worker	2	-	1	yes	yes	yes	yes	yes	no	no	3	2	4	2	3	3	7	2	0	0	9	0	0	30	0
6	construction worker	2	-	1	yes	yes	yes	yes	yes	no	no	2	1	20	9	2	1	35	5	0	0	4	0	1	50	1
3	construction worker	2	-	2	yes	yes	yes	yes	yes	no	no	1	0	6	0	1	0	10	1	0	0	5	0	0	20	0
5	construction worker	1	Before traveling to Saudi Arebia	2	yes	yes	yes	yes	yes	no	no	1	3	35-50	4	1	3	40	8	0	0	10	0	2	80	10
5	construction worker	2	-	1	yes	yes	yes	yes	yes	no	no	1	2	16	0	1	2	16	0	0	0	3	0	5	40	2
4	construction worker	2	-	1	yes	yes	yes	yes	yes	no	no	0	3	16	2	0	4	30	2	0	0	7	0	3	50	3
5	construction worker	2	-	2	yes	yes	yes	yes	yes	no	no	1	0	6	0	0	3	6	0	0	0	10	0	4	13	5
6	construction worker	2	-	1	yes	yes	yes	yes	yes	no	no	0	0	5	0	0	0	5	0	0	0	10	0	2	4	1
6	construction worker	2	-	1	yes	yes	yes	yes	yes	no	no	0	0	20	0	0	0	20	0	0	0	1	0	2	10	2
5	construction worker	2	-	2	yes	yes	yes	yes	yes	no	no	0	0	20	0	0	0	15	0	0	0	4	1	3	10	2
3	construction worker	2	-	1	yes	yes	yes	yes	yes	no	no	0	0	10	0	0	7	10	0	0	0	2	0	1	60	0
4	construction worker	2	-	2	yes	yes	yes	yes	yes	no	no	1	0	5	1	0	2	5	1	0	0	6	0	1	20	3
5	construction worker	2	-	2	yes	yes	yes	yes	yes	no	no	4	3	10	2	3	0	8	2	0	0	4	0	3	10	3
6	construction worker	2	-	2	yes	yes	yes	yes	yes	no	no	1	0	7	0	0	3	7	0	0	0	4	0	0	30	2
3	construction worker	2	-	1	yes	yes	yes	yes	yes	no	no	3	1	12	0	1	0	12	0	0	0	4	0	6	20	0
6	construction worker	2	-	2	yes	yes	yes	yes	yes	no	no	2	3	15	0	3	1	15	0	0	0	4	0	2	30	0
8	construction worker	2	-	1	yes	yes	yes	yes	yes	no	no	1	0	14	2	0	3	20	2	0	0	6	1	0	15	0
4	construction worker	2	-	1	yes	yes	yes	yes	yes	no	no	1	0	6	0	0	0	6	0	0	0	6	0	0	35	1
4	construction worker	2	-	1	yes	yes	yes	yes	yes	no	no	1	3	4	2	3	0	4	2	0	0	6	0	0	50	3
5	construction worker	2	-	2	yes	yes	yes	yes	yes	no	no	0	3	20	1	3	3	20	1	0	0	5	0	0	15	0
6	construction worker	2	-	1	yes	yes	yes	yes	yes	no	no	0	1	6	0	1	3	6	0	0	0	2	0	6	30-20	5
4	construction worker	2	-	1	yes	yes	yes	yes	yes	no	no	0	2	35-50	2	2	1	40	2	0	0	16	2	2	30	1
3	construction worker	2	-	1	yes	yes	yes	yes	yes	no	no	2	0	13	0	0	2	13	0	0	0	11	0	0	25	2
5	construction worker	2	-	1	yes	yes	yes	yes	yes	no	no	0	0	5	5	0	6	5	5	0	0	4	1	1	10	0
4	construction worker	2	-	2	yes	yes	yes	yes	yes	no	no	1	3	5	9	3	0	5	9	0	0	8	1	0	25-30	1
5	construction worker	2	-	2	yes	yes	yes	yes	yes	no	no	0	0	5	6	0	3	5	6	0	0	8	0	0	20	1
5	construction worker	2	-	1	yes	yes	yes	yes	yes	no	no	0	2	12	2	0	2	12	2	0	0	4	0	0	25	3
4	construction worker	2	-	2	yes	yes	yes	yes	yes	no	no	1	1	5	1	1	1	5	1	0	0	4	2	0	20	1
3	construction worker	2	-	1	yes	yes	yes	yes	yes	no	no	0	1	20	2	0	1	20	2	0	0	6	0	6	35	1
2	construction worker	2	-	1	yes	yes	yes	yes	yes	no	no	1	0	20	0	1	0	20	0	0	0	6	1	2	15	1
10	construction worker	2	-	1	yes	yes	yes	yes	yes	no	no	1	3	10	0	1	3	10	0	0	0	6	1	0	25	1
5	construction worker	1	Traveling abroad	2	yes	yes	yes	yes	yes	no	no	0	2	5	0	0	2	5	0	0	0	5	0	1	50	0
4	construction worker	2	-	1	yes	yes	yes	yes	yes	no	no	0	2	10	2	0	2	10	2	0	0	2	1	0	30	1
5	construction worker	2	-	1	yes	yes	yes	yes	yes	no	no	0	1	7	0	0	1	7	0	0	0	16	0	0	25	0
4	construction worker	2	-	1	yes	yes	yes	yes	yes	no	no	0	2	12	2	0	2	12	2	0	0	11	0	4	30	0
3	construction worker	2	-	1	yes	yes	yes	yes	yes	no	no	1	2	15	1	1	2	15	1	0	0	4	0	2	45	1
4	construction worker	2	-	2	yes	yes	yes	yes	yes	no	no	0	3	15	0	0	3	15	0	0	0	8	0	5	20	0
5	construction worker	2	-	1	yes	yes	yes	yes	yes	no	no	0	0	20	2	0	0	20	2	0	0	8	0	3	80	1
3	construction worker	2	-	1	yes	yes	yes	yes	yes	no	no	0	0	20	0	0	0	20	0	0	0	4	0	1	40	3
4	construction worker	2	-	1	yes	yes	yes	yes	yes	no	no	1	2	10	0	1	2	10	0	0	0	5	1	1	50	1
2	construction worker	2	-	1	yes	yes	yes	yes	yes	no	no	0	3	5	0	0	3	5	0	0	0	10	0	3	13	1
6	construction worker	2	-	1	yes	yes	yes	yes	yes	no	no	0	3	10	2	0	3	10	2	0	0	3	4	0	25	1
3	construction worker	2	-	1	yes	yes	yes	yes	yes	no	no	0	2	7	0	0	2	7	0	0	0	7	0	6	10	3
5	construction worker	2	-	1	yes	yes	yes	yes	yes	no	no	0	3	12	2	0	3	12	2	0	0	10	0	2	10	3
5	construction worker	2	-	2	yes	yes	yes	yes	yes	no	no	0	3	15	1	0	3	15	1	0	0	10	0	0	20	2
4	construction worker	1	City health center	1	yes	yes	yes	yes	yes	no	no	0	2	14	0	0	2	14	0	0	0	1	0	1	35	0
4	construction worker	2	-	1	yes	yes	yes	yes	yes	no	no	1	3	6	2	1	3	6	2	0	0	4	0	0	45	0
5	construction worker	2	-	1	yes	yes	yes	yes	yes	no	no	0	4	4	0	0	4	4	0	0	0	2	0	0	35	0
4	construction worker	2	-	2	yes	yes	yes	yes	yes	no	no	0	1	20	5	0	1	20	5	0	0	6	1	2	50	1
4	construction worker	2	-	2	yes	yes	yes	yes	yes	no	no	0	3	7	9	0	3	7	9	0	0	4	0	10	25	3
6	construction worker	1	Traveling abroad	2	yes	yes	yes	yes	yes	no	no	0	3	4	6	0	3	4	6	0	0	2	0	0	30-20	3
3	construction worker	2	-	1	yes	yes	yes	yes	yes	no	no	1	0	5	12	1	0	5	12	0	0	6	0	0	30	0
5	construction worker	2	-	2	yes	yes	yes	yes	yes	no	no	0	0	10	9	0	0	10	9	0	0	4	0	2	25	1
5	construction worker	2	-	1	yes	yes	yes	yes	yes	no	no	0	0	13	6	0	0	13	6	0	0	4	2	3	10	0
4	construction worker	2	-	1	yes	yes	yes	yes	yes	no	no	0	0	12	0	0	0	12	0	0	0	4	0	1	25-30	10
4	construction worker	2	-	1	yes	yes	yes	yes	yes	no	no	0	0	15	10	0	0	15	10	0	0	4	1	1	45	2
5	construction worker	2	-	2	yes	yes	yes	yes	yes	no	no	0	0	16	2	0	0	16	2	0	0	6	1	3	10	3
5	construction worker	2	-	1	yes	yes	yes	yes	yes	no	no	0	3	13	2	0	3	13	2	0	0	6	0	0	10	5
6	construction worker	1	City health center	1	yes	yes	yes	yes	yes	no	no	0	2	5	6	0	2	5	6	0	0	2	0	6	35	1
5	construction worker	2	-	1	yes	yes	yes	yes	yes	no	no	0	0	7	10	0	0	7	10	0	0	6	0	2	20	2
5	construction worker	2	-	1	yes	yes	yes	yes	yes	no	no	0	0	4	3	0	0	4	3	0	0	5	1	0	10	2
3	construction worker	2	-	2	yes	yes	yes	yes	yes	no	no	1	0	5	2	1	0	5	2	0	0	4	0	0	30	0
3	construction worker	2	-	2	yes	yes	yes	yes	yes	no	no	1	0	10	2	1	0	10	2	0	0	1	4	0	25-35	1
4	construction worker	2	-	2	yes	yes	yes	yes	yes	no	no	0	2	13	2	0	2	13	2	0	0	1	0	0	30	1
4	construction worker	2	-	2	yes	yes	yes	yes	yes	no	no	0	1	12	12	0	1	12	12	0	0	4	0	6	15	0
4	construction worker	1	Traveling abroad	1	yes	yes	yes	yes	yes	no	no	0	2	15	2	0	2	15	2	0	0	5	0	2	15	1
3	construction worker	2	-	2	yes	yes	yes	yes	yes	no	no	0	0	5	0	0	0	5	0	0	0	5	0	5	13	0
4	construction worker	2	-	1	yes	yes	yes	yes	yes	no	no	1	0	10	0	1	0	10	0	0	0	10	1	1	40	1
5	construction worker	2	-	1	yes	yes	yes	yes	yes	no	no	0	2	7	0	0	2	7	0	0	0	3	0	0	10	0
3	construction worker	2	-	1	yes	yes	yes	yes	yes	no	no	1	3	7	2	1	3	7	2	0	0	7	4	0	26	4
4	construction worker	2	-	1	yes	yes	yes	yes	yes	no	no	1	3	12	0	1	3	12	0	0	0	10	0	0	25	1
2	construction worker	2	-	1	yes	yes	yes	yes	yes	no	no	0	2	15	2	0	2	15	2	0	0	10	0	0	20	6
6	construction worker	1	Hospital	1	yes	yes	yes	yes	yes	no	no	0	3	14	1	0	3	14	1	0	0	1	0	0	35	8
3	construction worker	2	-	1	yes	yes	yes	yes	yes	no	no	0	3	20	2	0	3	20	2	0	0	4	4	0	15	3
5	construction worker	2	-	2	yes	yes	yes	yes	yes	no	no	0	2	10	0	0	2	10	0	0	0	2	0	1	25	0
5	construction worker	2	-	2	yes	yes	yes	yes	yes	no	no	1	3	5	0	1	3	5	0	0	0	6	0	0	50	1
4	construction worker	2	-	1	yes	yes	yes	yes	yes	no	no	0	3	10	0	0	3	10	0	0	0	4	0	2	30	0
4	construction worker	1	Traveling abroad	1	yes	yes	yes	yes	yes	no	no	0	0	7	2	0	0	7	2	0	0	7	0	5	25	5
3	construction worker	2	-	2	yes	yes	yes	yes	yes	no	no	0	0	12	0	0	0	12	0	0	0	4	1	3	30	2
4	construction worker	2	-	1	yes	yes	yes	yes	yes	no	no	1	2	15	0	1	2	15	0	0	0	8	2	0	30	5
2	construction worker	2	-	1	yes	yes	yes	yes	yes	no	no	0	3	14	0	0	3	14	0	0	0	8	1	6	10	1
6	construction worker	2	-	2	yes	yes	yes	yes	yes	no	no	0	3	6	0	0	3	6	0	0	0	4	2	5	25-30	2
3	construction worker	2	-	1	yes	yes	yes	yes	yes	no	no	0	2	4	0	0	2	4	0	0	0	2	1	0	20	2
5	construction worker	2	-	2	yes	yes	yes	yes	yes	no	no	0	3	20	0	0	3	20	0	0	0	6	0	2	35	0
5	construction worker	2	-	1	yes	yes	yes	yes	yes	no	no	0	3	7	0	0	3	7	0	0	0	6	0	0	25	3
4	construction worker	2	-	1	yes	yes	yes	yes	yes	no	no	0	2	4	10	0	2	4	12	0	0	4	0	0	20	2
4	construction worker	1	Alergies	1	yes	yes	yes	yes	yes	no	no	1	3	35	3	1	3	35	3	0	0	6	0	0	35	2
3	construction worker	2	-	2	yes	yes	yes	yes	yes	no	no	1	0	14	2	1	0	14	2	0	0	5	0	2	15	0
4	construction worker	2	-	2	yes	yes	yes	yes	yes	no	no	0	1	6	0	0	1	6	0	0	0	2	1	10	25	1
4	construction worker	2	-	2	yes	yes	yes	yes	yes	no	no	0	3	4	2	0	3	4	2	0	0	16	0	0	10	1
5	construction worker	2	-	2	yes	yes	yes	yes	yes	no	no	0	3	20	0	0	3	20	0	0	0	11	0	0	25-30	0
5	construction worker	1	Traveling abroad	1	yes	yes	yes	yes	yes	no	no	1	0	6	9	1	0	6	9	0	0	6	0	1	20	1
6	construction worker	2	-	2	yes	yes	yes	yes	yes	no	no	0	0	35-50	9	0	0	35-50	9	0	0	5	0	0	25-30	1
5	construction worker	2	-	2	yes	yes	yes	yes	yes	no	no	0	0	4	6	0	0	4	6	0	0	10	0	2	25	0
5	construction worker	2	-	2	yes	yes	yes	yes	yes	no	no	0	0	7	0	0	0	7	0	0	0	10	0	5	20	0
3	construction worker	2	-	1	yes	yes	yes	yes	yes	no	no	0	0	4	10	0	0	4	10	0	0	1	1	3	25	5
3	construction worker	2	-	2	yes	yes	yes	yes	yes	no	no	0	0	5	2	0	0	5	2	0	0	4	0	2	20	1
4	construction worker	2	-	1	yes	yes	yes	yes	yes	no	no	0	3	6	2	0	3	6	2	0	0	2	0	3	35	2
4	construction worker	2	-	2	yes	yes	yes	yes	yes	no	no	0	2	5	6	0	2	5	6	0	0	6	0	1	15	2
4	construction worker	2	-	1	yes	yes	yes	yes	yes	no	no	0	0	20	10	0	0	20	10	0	0	4	0	1	30	0
4	construction worker	2	-	2	yes	yes	yes	yes	yes	no	no	0	0	10	3	0	0	10	3	0	0	2	2	2	25	3
4	construction worker	2	-	1	yes	yes	yes	yes	yes	no	no	1	0	5	2	1	0	5	2	0	0	6	0	2	10	0
5	construction worker	2	-	1	yes	yes	yes	yes	yes	no	no	1	0	10	2	1	0	15	2	0	0	11	1	3	10	1
6	construction worker	2	-	1	yes	yes	yes	yes	yes	no	no	0	2	7	1	0	2	7	1	0	0	4	0	1	10	0
4	construction worker	2	-	1	yes	yes	yes	yes	yes	no	no	0	1	6	0	0	1	6	0	0	0	8	0	1	35	1
4	construction worker	2	-	2	yes	yes	yes	yes	yes	no	no	0	2	4	2	0	2	4	2	0	0	8	0	3	30	1
3	construction worker	2	-	2	yes	yes	yes	yes	yes	no	no	0	1	20	0	0	1	20	0	0	0	4	0	0	10	1
4	construction worker	2	-	2	yes	yes	yes	yes	yes	no	no	0	3	10	5	0	3	10	5	0	0	2	0	6	25	1
5	construction worker	2	-	1	yes	yes	yes	yes	yes	no	no	0	3	35	9	0	3	35	9	0	0	5	0	2	18	1
6	construction worker	2	-	1	yes	yes	yes	yes	yes	no	no	1	0	14	6	1	0	14	6	0	0	2	0	0	40	0
4	construction worker	2	-	2	yes	yes	yes	yes	yes	no	no	0	0	6	6	0	0	6	6	0	0	16	0	1	10	1
4	construction worker	2	-	2	yes	yes	yes	yes	yes	no	no	0	0	4	0	0	0	4	0	0	0	11	0	3	50	0
4	construction worker	2	-	2	yes	yes	yes	yes	yes	no	no	0	0	12	10	0	0	12	10	0	0	4	0	0	30	3
5	construction worker	2	-	2	yes	yes	yes	yes	yes	no	no	0	0	6	9	0	0	6	9	0	0	8	2	6	20	2
6	construction worker	2	-	1	yes	yes	yes	yes	yes	no	no	0	2	10	0	0	2	10	0	0	0	4	0	5	30	3
6	construction worker	2	-	2	yes	yes	yes	yes	yes	no	no	0	3	13	0	0	3	13	0	0	0	6	0	0	40	1
5	construction worker	2	-	2	yes	yes	yes	yes	yes	no	no	1	3	12	0	1	3	12	0	0	0	5	1	2	50	1
3	construction worker	2	-	2	yes	yes	yes	yes	yes	no	no	0	0	18	0	0	0	18	0	0	0	2	0	0	13	1
4	construction worker	1	Traveling abroad	1	yes	yes	yes	yes	yes	no	no	0	0	4	0	0	0	4	0	0	0	16	0	0	4	1
5	construction worker	2	-	2	yes	yes	yes	yes	yes	no	no	0	2	5	0	0	2	5	0	0	0	11	0	0	10	0
6	construction worker	2	-	2	yes	yes	yes	yes	yes	no	no	1	3	10	2	1	3	10	2	0	0	6	0	2	10	1
3	construction worker	2	-	2	yes	yes	yes	yes	yes	no	no	0	1	13	0	0	1	13	0	0	0	5	2	6	15	0
6	construction worker	2	-	1	yes	yes	yes	yes	yes	no	no	0	3	12	2	0	3	12	2	0	0	8	0	2	20	0
8	construction worker	2	-	2	yes	yes	yes	yes	yes	no	no	0	3	6	0	0	3	6	0	0	0	4	1	0	45	1
4	construction worker	2	-	2	yes	yes	yes	yes	yes	no	no	0	0	4	0	0	0	4	0	0	0	5	0	1	13	0
4	construction worker	2	-	1	yes	yes	yes	yes	yes	no	no	0	1	12	0	0	1	12	0	0	0	10	1	3	40	1
4	construction worker	2	-	2	yes	yes	yes	yes	yes	no	no	0	0	6	0	0	0	6	0	0	0	3	0	0	10	3
5	construction worker	1	Traveling abroad	1	yes	yes	yes	yes	yes	no	no	1	3	50	0	1	3	50	0	0	0	7	0	6	10	3
6	construction worker	2	-	2	yes	yes	yes	yes	yes	no	no	2	2	16	2	2	2	16	2	0	0	10	0	2	30	0
4	construction worker	2	-	2	yes	yes	yes	yes	yes	no	no	1	2	16	6	1	2	16	6	0	0	4	0	5	20	1
3	construction worker	2	-	2	yes	yes	yes	yes	yes	no	no	3	1	4	10	3	1	4	10	0	0	4	0	3	35	1
4	construction worker	1	Alergies	1	yes	yes	yes	yes	yes	no	no	2	2	5	3	2	2	5	3	0	0	4	0	1	15	1
5	construction worker	2	-	2	yes	yes	yes	yes	yes	no	no	1	2	10	2	1	2	10	2	0	0	6	0	4	25	3
5	construction worker	2	-	2	yes	yes	yes	yes	yes	no	no	1	3	13	2	1	3	13	2	0	0	6	0	2	10	3
4	construction worker	2	-	2	yes	yes	yes	yes	yes	no	no	0	0	7	3	0	0	7	3	0	0	2	0	2	10	2
5	construction worker	2	-	2	yes	yes	yes	yes	yes	no	no	0	0	12	2	0	0	12	2	0	0	6	0	3	16	0
6	construction worker	2	-	2	yes	yes	yes	yes	yes	no	no	0	2	10	2	0	2	10	2	0	0	6	1	1	20	1
6	construction worker	1	Traveling abroad	2	yes	yes	yes	yes	yes	no	no	0	3	5	2	0	3	5	2	0	0	6	0	6	35	1
5	construction worker	2	-	1	yes	yes	yes	yes	yes	no	no	0	3	10	12	0	3	10	12	0	0	2	4	5	15	1
3	construction worker	2	-	2	yes	yes	yes	yes	yes	no	no	0	2	7	4	0	2	7	4	0	0	6	0	3	50	1
4	construction worker	2	-	2	yes	yes	yes	yes	yes	no	no	0	3	12	0	0	3	12	0	0	0	5	0	1	30	1
3	construction worker	2	-	2	yes	yes	yes	yes	yes	no	no	0	1	4	2	0	1	4	2	0	0	4	1	1	15	0
5	construction worker	2	-	2	yes	yes	yes	yes	yes	no	no	1	3	5	9	1	3	5	9	0	0	2	0	3	60	1
4	construction worker	2	-	2	yes	yes	yes	yes	yes	no	no	1	0	6	6	1	0	6	6	0	0	6	0	0	22	0
5	construction worker	2	-	2	yes	yes	yes	yes	yes	no	no	0	2	5	0	0	2	5	0	0	0	6	0	2	12	3
4	construction worker	2	-	1	yes	yes	yes	yes	yes	no	no	0	0	20	10	0	0	20	10	0	0	5	0	3	19	2
5	construction worker	1	Alergies	1	yes	yes	yes	yes	yes	no	no	0	0	5	2	0	0	5	2	0	0	4	0	1	18	0
6	construction worker	2	-	2	yes	yes	yes	yes	yes	no	no	2	2	12	0	2	2	12	0	0	0	1	0	2	15	1
5	construction worker	2	-	1	yes	yes	yes	yes	yes	no	no	1	1	5	1	1	1	5	1	0	0	4	1	0	25	1
3	construction worker	2	-	2	yes	yes	yes	yes	yes	no	no	1	1	20	0	1	1	20	0	0	0	2	0	1	15	0
2	construction worker	1	Alergies	1	yes	yes	yes	yes	yes	no	no	0	0	20	1	0	0	20	1	0	0	6	4	0	50	1
3	construction worker	2	-	2	yes	yes	yes	yes	yes	no	no	0	3	5	1	0	3	5	1	0	0	4	0	0	30	0
8	construction worker	2	-	1	yes	yes	yes	yes	yes	no	no	0	2	10	0	0	2	10	0	0	0	4	0	4	30	0
5	construction worker	2	-	1	yes	yes	yes	yes	yes	no	no	0	2	13	0	0	2	13	0	0	0	6	0	2	45	1
6	construction worker	2	-	2	yes	yes	yes	yes	yes	no	no	0	1	12	0	0	1	12	0	0	0	5	4	5	50	0
6	construction worker	2	-	1	yes	yes	yes	yes	yes	no	no	0	2	15	0	0	2	15	0	0	0	5	0	3	30	1
5	construction worker	2	-	2	yes	yes	yes	yes	yes	no	no	2	2	15	1	2	2	15	1	0	0	8	0	1	25	3
3	construction worker	1	Alergies	1	yes	yes	yes	yes	yes	no	no	3	3	15	0	3	3	15	0	0	0	4	0	1	15	1
5	construction worker	2	-	1	yes	yes	yes	yes	yes	no	no	0	0	20	0	0	0	20	0	0	0	5	0	3	30-20	1
2	construction worker	2	-	2	yes	yes	yes	yes	yes	no	no	0	0	20	0	0	0	20	0	0	0	6	1	0	30	1
6	construction worker	2	-	1	yes	yes	yes	yes	yes	no	no	2	2	10	1	2	2	10	1	0	0	2	2	6	40	3
3	construction worker	2	-	1	yes	yes	yes	yes	yes	no	no	3	3	5	0	3	3	5	0	0	0	6	1	2	10	3
4	construction worker	1	Alergies	2	yes	yes	yes	yes	yes	no	no	3	3	10	0	3	3	10	0	0	0	5	2	0	10	2
4	construction worker	2	-	1	yes	yes	yes	yes	yes	no	no	2	2	7	0	2	2	7	0	0	0	5	1	1	30	0
5	construction worker	2	-	1	yes	yes	yes	yes	yes	no	no	3	3	12	0	3	3	12	0	0	0	6	0	0	45	0
5	construction worker	2	-	2	yes	yes	yes	yes	yes	no	no	3	3	15	0	3	3	15	0	0	0	5	0	0	35	0
6	construction worker	1	Alergies	1	yes	yes	yes	yes	yes	no	no	2	2	12	0	2	2	12	0	0	0	3	0	2	50	1
3	construction worker	2	-	1	yes	yes	yes	yes	yes	no	no	1	3	5	1	1	3	5	1	0	0	9	0	10	20	3
5	construction worker	2	-	1	yes	yes	yes	yes	yes	no	no	1	4	20	0	1	4	20	0	0	0	2	0	0	80	3
7	construction worker	1	Alergies	2	yes	yes	yes	yes	yes	no	no	0	1	20	1	0	1	20	1	0	0	6	0	0	40	0
3	construction worker	1	Alergies	1	yes	yes	yes	yes	yes	no	no	3	3	7	0	3	3	7	0	0	0	5	0	2	50	1
2	construction worker	2	-	2	yes	yes	yes	yes	yes	no	no	3	3	4	0	3	3	4	0	0	0	4	0	3	13	0
5	construction worker	2	-	1	yes	yes	yes	yes	yes	no	no	0	0	5	1	0	0	5	1	0	0	6	0	1	25-30	1
4	construction worker	2	-	1	yes	yes	yes	yes	yes	no	no	0	0	10	0	0	0	10	0	0	0	6	0	1	35	1
5	construction worker	2	-	1	yes	yes	yes	yes	yes	no	no	0	0	13	0	0	0	13	0	0	0	5	1	3	10	1
6	construction worker	2	-	1	yes	yes	yes	yes	yes	no	no	0	0	12	0	0	0	12	0	0	0	2	0	0	10	3
4	construction worker	1	Alergies	2	yes	yes	yes	yes	yes	no	no	0	0	15	0	0	0	15	0	0	0	6	0	6	30	3
3	construction worker	2	-	1	yes	yes	yes	yes	yes	no	no	0	0	16	0	0	0	16	0	0	0	4	0	2	25	2
4	construction worker	2	-	2	yes	yes	yes	yes	yes	no	no	3	3	13	0	3	3	13	0	0	0	4	1	0	10	5
6	construction worker	2	-	1	yes	yes	yes	yes	yes	no	no	2	2	5	0	2	2	5	0	0	0	4	0	0	30	1
3	construction worker	2	-	1	yes	yes	yes	yes	yes	no	no	2	3	7	0	2	3	7	0	0	0	1	4	0	35	2
6	construction worker	2	-	1	yes	yes	yes	yes	yes	no	no	3	3	12	0	3	3	12	0	0	0	1	0	0	30	2
8	construction worker	2	-	1	yes	yes	yes	yes	yes	no	no	3	2	15	0	3	2	15	0	0	0	4	0	6	15	0
4	construction worker	1	Traveling abroad	2	yes	yes	yes	yes	yes	no	no	2	3	14	0	2	3	14	0	0	0	6	0	2	15	3
5	construction worker	2	-	1	yes	yes	yes	yes	yes	no	no	0	0	20	0	0	0	20	0	0	0	4	0	0	30	2
4	construction worker	2	-	2	yes	yes	yes	yes	yes	no	no	0	0	20	0	0	0	20	0	0	0	4	0	2	25	0
3	construction worker	2	-	2	yes	yes	yes	yes	yes	no	no	0	0	10	0	0	0	10	0	0	0	1	1	0	10	1
2	construction worker	2	-	2	yes	yes	yes	yes	yes	no	no	0	0	5	0	0	0	5	0	0	0	1	0	1	10	1
10	construction worker	1	Alergies	1	yes	yes	yes	yes	yes	no	no	0	3	10	0	0	3	10	0	0	0	4	0	1	10	0
5	construction worker	2	-	2	yes	yes	yes	yes	yes	no	no	0	0	7	0	0	0	7	0	0	0	6	0	0	20	1
4	construction worker	2	-	2	yes	yes	yes	yes	yes	no	no	0	0	12	0	0	0	12	0	0	0	3	0	1	15	3
5	construction worker	2	-	2	yes	yes	yes	yes	yes	no	no	0	0	15	0	0	0	15	0	0	0	7	2	0	10	1
4	construction worker	2	-	2	yes	yes	yes	yes	yes	no	no	0	0	15	0	0	0	15	0	0	0	10	0	0	20	1
3	construction worker	2	-	2	yes	yes	yes	yes	yes	no	no	2	2	1	0	2	2	1	0	0	0	4	1	0	10	1
4	construction worker	2	-	1	yes	yes	yes	yes	yes	no	no	0	0	7	0	0	0	7	0	0	0	4	0	0	30	1
5	construction worker	2	-	2	yes	yes	yes	yes	yes	no	no	1	0	4	1	1	0	4	1	0	0	4	1	0	45	0
3	construction worker	2	-	1	yes	yes	yes	yes	yes	no	no	0	0	5	2	0	0	5	2	0	0	6	0	0	30	1
3	construction worker	2	-	2	yes	yes	yes	yes	yes	no	no	1	0	10	0	1	0	10	0	0	0	6	0	1	20	0
4	construction worker	2	-	2	yes	yes	yes	yes	yes	no	no	1	2	13	0	1	2	13	0	0	0	2	0	0	25	0
5	construction worker	2	-	1	yes	yes	yes	yes	yes	no	no	2	1	12	0	2	1	12	0	0	0	6	0	4	20	0
3	construction worker	2	-	2	yes	yes	yes	yes	yes	no	no	0	2	15	2	0	2	15	2	0	0	6	0	0	35	1
5	construction worker	2	-	2	yes	yes	yes	yes	yes	no	no	2	2	16	0	2	2	16	0	0	0	6	0	0	15	0
5	construction worker	2	-	1	yes	yes	yes	yes	yes	no	no	0	3	13	2	0	3	13	2	0	0	2	0	0	30	1
4	construction worker	1	Alergies	2	yes	yes	yes	yes	yes	no	no	0	0	5	1	0	0	5	1	0	0	6	0	0	25	0
4	construction worker	2	-	2	yes	yes	yes	yes	yes	no	no	2	0	5	0	2	0	5	0	0	0	5	0	0	10	4
5	construction worker	2	-	1	yes	yes	yes	yes	yes	no	no	1	2	5	2	1	2	5	2	0	0	4	0	0	10	1
4	construction worker	2	-	2	yes	yes	yes	yes	yes	no	no	1	3	5	0	1	3	5	0	0	0	6	1	1	18	6
4	construction worker	2	-	2	yes	yes	yes	yes	yes	no	no	0	2	12	2	0	2	12	2	0	0	6	0	0	32	8
2	construction worker	2	-	2	yes	yes	yes	yes	yes	no	no	1	1	5	1	1	1	5	1	0	0	2	4	0	10	3
6	construction worker	2	-	1	yes	yes	yes	yes	yes	no	no	0	1	20	2	0	1	20	2	0	0	6	0	0	30	0
3	construction worker	2	-	2	yes	yes	yes	yes	yes	no	no	1	0	20	0	1	0	20	0	0	0	5	0	0	30	1
5	construction worker	2	-	2	yes	yes	yes	yes	yes	no	no	0	3	12	2	0	3	12	2	0	0	4	1	2	23	0
5	construction worker	2	-	2	yes	yes	yes	yes	yes	no	no	0	3	6	0	0	3	6	0	0	0	1	0	0	15	10
4	construction worker	2	-	2	yes	yes	yes	yes	yes	no	no	0	0	4	0	0	0	4	0	0	0	1	0	1	15	2
4	construction worker	2	-	1	yes	yes	yes	yes	yes	no	no	0	1	12	0	0	1	12	0	0	0	4	0	1	50	3
3	construction worker	1	Alergies	1	yes	yes	yes	yes	yes	no	no	0	0	6	0	0	0	6	0	0	0	5	0	0	18	5
5	construction worker	2	-	2	yes	yes	yes	yes	yes	no	no	1	3	50	0	1	3	50	0	0	0	4	0	0	20	1
5	construction worker	2	-	2	yes	yes	yes	yes	yes	no	no	2	2	16	2	2	2	16	2	0	0	4	1	0	35	2
4	construction worker	1	Alergies	2	yes	yes	yes	yes	yes	no	no	1	2	16	6	1	2	16	6	0	0	4	0	1	15	2
4	construction worker	2	-	2	yes	yes	yes	yes	yes	no	no	3	1	4	10	3	1	4	10	0	0	4	4	0	25	0
3	construction worker	2	-	2	yes	yes	yes	yes	yes	no	no	1	1	6	12	1	1	6	12	0	0	6	0	4	10	3
4	construction worker	2	-	2	yes	yes	yes	yes	yes	no	no	3	2	4	2	3	2	4	2	0	0	6	0	0	10	3
4	construction worker	1	Alergies	1	yes	yes	yes	yes	yes	no	no	2	1	20	3	2	1	20	1	0	0	6	0	0	16	2
5	construction worker	2	-	2	yes	yes	yes	yes	yes	no	no	0	0	4	0	0	0	4	0	0	0	1	0	0	35	0
6	construction worker	2	-	2	yes	yes	yes	yes	yes	no	no	0	0	7	1	0	0	7	1	0	0	4	0	0	15	0
3	construction worker	2	-	2	yes	yes	yes	yes	yes	no	no	0	0	4	0	0	0	4	0	0	0	2	0	1	50	1
6	construction worker	2	-	2	yes	yes	yes	yes	yes	no	no	0	0	5	1	0	0	5	1	0	0	6	0	0	30	3
8	construction worker	2	-	2	yes	yes	yes	yes	yes	no	no	0	0	6	1	0	0	6	1	0	0	2	0	0	15	0
4	construction worker	2	-	2	yes	yes	yes	yes	yes	no	no	0	0	5	0	0	0	5	0	0	0	6	0	0	60	5
4	construction worker	2	-	2	yes	yes	yes	yes	yes	no	no	0	0	20	0	0	0	20	0	0	0	5	1	0	22	1
4	construction worker	2	-	1	yes	yes	yes	yes	yes	no	no	0	3	10	0	0	3	10	0	0	0	4	0	2	12	0
5	construction worker	2	-	2	yes	yes	yes	yes	yes	no	no	0	0	5	0	0	0	5	0	0	0	1	4	0	19	0
6	construction worker	2	-	2	yes	yes	yes	yes	yes	no	no	0	0	10	1	0	0	10	1	0	0	1	0	1	18	0
4	construction worker	2	-	2	yes	yes	yes	yes	yes	no	no	0	0	7	0	0	0	7	0	0	0	4	0	0	25-30	1
3	construction worker	2	-	2	yes	yes	yes	yes	yes	no	no	0	0	6	0	0	0	6	0	0	0	5	0	1	40	3
4	construction worker	2	-	1	yes	yes	yes	yes	yes	no	no	2	2	4	0	2	2	4	0	0	0	6	0	0	10	0
5	construction worker	1	Traveling abroad	1	yes	yes	yes	yes	yes	no	no	0	0	20	1	0	0	20	1	0	0	2	0	0	10	5
4	construction worker	2	-	2	yes	yes	yes	yes	yes	no	no	1	0	10	0	1	0	10	0	0	0	6	0	0	28	1
4	construction worker	2	-	2	yes	yes	yes	yes	yes	no	no	0	0	35	0	0	0	35	0	0	0	5	0	0	12	2
5	construction worker	2	-	1	yes	yes	yes	yes	yes	no	no	1	0	14	0	1	0	14	0	0	0	5	0	0	10	0
6	construction worker	2	-	2	yes	yes	yes	yes	yes	no	no	1	2	6	0	1	2	6	0	0	0	6	0	0	30	1
4	construction worker	2	-	2	yes	yes	yes	yes	yes	no	no	2	1	4	0	2	1	4	0	0	0	5	0	1	25	1
7	construction worker	2	-	1	yes	yes	yes	yes	yes	no	no	0	2	12	0	0	2	12	0	0	0	3	1	0	30	3
3	construction worker	2	-	2	yes	yes	yes	yes	yes	no	no	2	2	6	1	2	2	6	1	0	0	9	0	4	15	1
2	construction worker	2	-	2	yes	yes	yes	yes	yes	no	no	0	3	20	0	0	3	20	0	0	0	2	0	0	15	1
3	construction worker	2	-	2	yes	yes	yes	yes	yes	no	no	0	0	10	1	0	0	10	1	0	0	5	0	1	10	1
5	construction worker	2	-	1	yes	yes	yes	yes	yes	no	no	2	0	5	0	2	0	5	0	0	0	4	1	0	10	1
4	construction worker	2	-	2	yes	yes	yes	yes	yes	no	no	1	2	10	0	1	2	10	0	0	0	4	0	0	15	0
5	construction worker	2	-	2	yes	yes	yes	yes	yes	no	no	1	3	15	1	1	3	15	1	0	0	4	4	0	20	1
4	construction worker	2	-	2	yes	yes	yes	yes	yes	no	no	1	3	10	0	1	3	10	0	0	0	4	0	0	45	0
5	construction worker	2	-	1	yes	yes	yes	yes	yes	no	no	1	2	5	0	1	2	5	0	0	0	6	0	1	13	0
4	construction worker	2	-	2	yes	yes	yes	yes	yes	no	no	2	3	10	0	2	3	10	0	0	0	6	0	0	40	1
4	construction worker	2	-	2	yes	yes	yes	yes	yes	no	no	0	3	7	0	0	3	7	0	0	0	6	0	0	10	0
5	construction worker	2	-	2	yes	yes	yes	yes	yes	no	no	1	2	12	0	1	2	12	0	0	0	7	0	0	10	1
4	construction worker	2	-	2	yes	yes	yes	yes	yes	no	no	0	3	15	0	0	3	15	0	0	0	10	0	0	30	3
4	construction worker	2	-	1	yes	yes	yes	yes	yes	no	no	2	4	20	0	2	4	20	0	0	0	4	0	0	20	1
6	construction worker	2	-	2	yes	yes	yes	yes	yes	no	no	0	1	10	0	0	1	10	0	0	0	4	0	1	35	1
3	construction worker	2	-	2	yes	yes	yes	yes	yes	no	no	0	3	14	0	0	3	14	0	0	0	4	0	0	15	0
5	construction worker	2	-	2	yes	yes	yes	yes	yes	no	no	1	0	12	0	1	0	12	0	0	0	6	0	0	25	1
5	construction worker	2	-	1	yes	yes	yes	yes	yes	no	no	0	0	6	0	0	0	6	0	0	0	6	0	0	10	0
4	construction worker	2	-	1	yes	yes	yes	yes	yes	no	no	1	3	4	5	1	3	4	5	0	0	2	1	0	10	0
5	construction worker	2	-	2	yes	yes	yes	yes	yes	no	no	4	3	12	3	4	3	12	3	0	0	6	0	0	16	0
4	construction worker	2	-	2	yes	yes	yes	yes	yes	no	no	1	1	6	2	1	1	6	2	0	0	6	4	0	20	1
5	construction worker	2	-	2	yes	yes	yes	yes	yes	no	no	3	2	50	2	3	2	50	2	0	0	1	0	0	35	0
6	construction worker	2	-	1	yes	yes	yes	yes	yes	no	no	2	1	16	3	2	1	16	3	0	0	1	1	0	15	1
4	construction worker	2	-	2	yes	yes	yes	yes	yes	no	no	1	0	16	2	1	0	16	2	0	0	4	0	0	50	0
3	construction worker	2	-	1	yes	yes	yes	yes	yes	no	no	1	3	12	1	1	3	12	1	0	0	6	0	0	30	4
6	construction worker	2	-	2	yes	yes	yes	yes	yes	no	no	1	2	15	0	1	2	15	0	0	0	1	0	0	10	0
6	construction worker	2	-	2	yes	yes	yes	yes	yes	no	no	0	3	16	0	0	3	16	0	0	0	4	1	0	10	1
5	construction worker	2	-	1	yes	yes	yes	yes	yes	no	no	1	0	5	0	1	0	5	0	0	0	2	0	6	15	0
3	construction worker	2	-	2	yes	yes	yes	yes	yes	no	no	0	0	20	0	0	0	20	0	0	0	6	4	2	20	4
4	construction worker	2	-	2	yes	yes	yes	yes	yes	no	no	0	0	10	1	0	0	10	1	0	0	4	0	0	45	1
5	construction worker	2	-	1	yes	yes	yes	yes	yes	no	no	0	2	5	0	0	2	5	0	0	0	4	0	1	13	6
6	construction worker	2	-	2	yes	yes	yes	yes	yes	no	no	0	3	10	0	0	3	10	0	0	0	6	0	0	40	8
3	construction worker	2	-	2	yes	yes	yes	yes	yes	no	no	1	3	12	2	1	3	12	2	0	0	5	4	0	10	3
6	construction worker	2	-	1	yes	yes	yes	yes	yes	no	no	4	2	5	0	4	2	5	0	0	0	5	0	4	10	0
8	construction worker	2	-	2	yes	yes	yes	yes	yes	no	no	1	3	20	2	1	3	20	2	0	0	8	0	2	30	1
4	construction worker	2	-	2	yes	yes	yes	yes	yes	no	no	3	3	20	0	3	3	20	0	0	0	4	0	5	20	0
4	construction worker	2	-	2	yes	yes	yes	yes	yes	no	no	2	2	5	0	2	2	5	0	0	0	5	0	3	35	5
4	construction worker	2	-	1	yes	yes	yes	yes	yes	no	no	1	3	10	2	1	3	10	2	0	0	6	1	1	15	2
5	construction worker	1	Alergies	2	yes	yes	yes	yes	yes	no	no	0	4	13	1	0	4	13	1	0	0	2	2	1	25	5
6	construction worker	2	-	2	yes	yes	yes	yes	yes	no	no	1	1	12	0	1	1	12	0	0	0	6	1	3	10	1
4	construction worker	2	-	1	yes	yes	yes	yes	yes	no	no	1	3	15	2	1	3	15	2	0	0	5	2	0	10	2
3	construction worker	2	-	2	yes	yes	yes	yes	yes	no	no	0	3	15	0	0	3	15	0	0	0	5	1	6	16	0
4	construction worker	2	-	1	yes	yes	yes	yes	yes	no	no	0	0	15	2	0	0	15	2	0	0	6	0	2	20	1
5	construction worker	2	-	2	yes	yes	yes	yes	yes	no	no	0	0	20	1	0	0	20	1	0	0	5	0	0	35	1
5	construction worker	2	-	2	yes	yes	yes	yes	yes	no	no	0	0	20	2	0	0	20	2	0	0	3	0	1	15	1
4	construction worker	1	Alergies	2	yes	yes	yes	yes	yes	no	no	1	0	10	0	1	0	10	0	0	0	8	0	0	15	1
5	construction worker	2	-	2	yes	yes	yes	yes	yes	no	no	0	0	7	2	0	0	7	2	0	0	2	0	0	50	1
6	construction worker	2	-	2	yes	yes	yes	yes	yes	no	no	0	0	16	0	0	0	16	0	0	0	6	1	2	18	0
6	construction worker	2	-	2	yes	yes	yes	yes	yes	no	no	0	3	20	0	0	3	20	0	0	0	5	0	10	20	1
5	construction worker	2	-	2	yes	yes	yes	yes	yes	no	no	1	2	20	0	1	2	20	0	0	0	4	0	0	35	0
4	construction worker	2	-	1	yes	yes	yes	yes	yes	no	no	0	2	10	2	0	2	10	2	0	0	6	0	0	15	3
4	construction worker	2	-	2	yes	yes	yes	yes	yes	no	no	0	1	35	2	0	1	35	2	0	0	4	0	2	25	2
5	construction worker	2	-	2	yes	yes	yes	yes	yes	no	no	0	2	14	2	0	2	14	2	0	0	5	0	3	10	2
6	construction worker	2	-	2	yes	yes	yes	yes	yes	no	no	0	1	26	12	0	1	26	12	0	0	2	0	1	10	0
5	construction worker	2	-	1	yes	yes	yes	yes	yes	no	no	0	3	35	4	0	3	35	4	0	0	6	1	1	16	1
6	construction worker	2	-	2	yes	yes	yes	yes	yes	no	no	0	3	12	0	0	3	12	0	0	0	4	0	3	15	1
6	construction worker	2	-	2	yes	yes	yes	yes	yes	no	no	1	0	6	2	1	0	6	2	0	0	4	0	0	25	0
5	construction worker	2	-	1	yes	yes	yes	yes	yes	no	no	0	2	20	9	0	2	20	9	0	0	4	0	6	15	1
3	construction worker	2	-	2	yes	yes	yes	yes	yes	no	no	0	3	13	6	0	3	13	6	0	0	1	0	2	50	1
3	construction worker	2	-	2	yes	yes	yes	yes	yes	no	no	0	3	12	0	0	3	12	0	0	0	1	2	0	30	0
3	construction worker	2	-	2	yes	yes	yes	yes	yes	no	no	0	0	15	0	0	0	15	0	0	0	4	0	0	30	0
4	construction worker	2	-	2	yes	yes	yes	yes	yes	no	no	1	0	16	0	1	0	16	0	0	0	6	1	0	45	5
4	construction worker	2	-	2	yes	yes	yes	yes	yes	no	no	0	2	13	0	0	2	13	0	0	0	4	0	0	50	1
4	construction worker	1	Alergies	1	yes	yes	yes	yes	yes	no	no	1	3	20	2	1	3	20	2	0	0	5	0	6	30	2
6	construction worker	2	-	2	yes	yes	yes	yes	yes	no	no	1	1	20	0	1	1	20	0	0	0	4	0	2	25	2
3	construction worker	2	-	2	yes	yes	yes	yes	yes	no	no	0	3	10	2	0	3	10	2	0	0	1	0	3	15	0
3	construction worker	2	-	2	yes	yes	yes	yes	yes	no	no	0	3	5	1	0	3	5	1	0	0	1	0	2	25	3
4	construction worker	2	-	1	yes	yes	yes	yes	yes	no	no	0	0	10	2	0	0	10	2	0	0	4	0	3	20	0
3	construction worker	2	-	2	yes	yes	yes	yes	yes	no	no	0	1	7	0	0	1	7	0	0	0	6	0	1	25	5
5	construction worker	2	-	1	yes	yes	yes	yes	yes	no	no	1	0	12	0	1	0	12	0	0	0	3	0	1	20	1
4	construction worker	2	-	2	yes	yes	yes	yes	yes	no	no	0	3	15	0	0	3	15	0	0	0	7	0	2	35	2
5	construction worker	2	-	1	yes	yes	yes	yes	yes	no	no	0	2	15	2	0	2	15	2	0	0	1	0	2	15	0
6	construction worker	2	-	2	yes	yes	yes	yes	yes	no	no	0	0	10	0	0	0	10	0	0	0	1	0	1	25	1
5	construction worker	2	-	2	yes	yes	yes	yes	yes	no	no	0	0	13	0	0	0	13	0	0	0	4	0	1	10	3
3	construction worker	2	-	2	yes	yes	yes	yes	yes	no	no	0	0	12	0	0	0	12	0	0	0	2	1	3	10	1
4	construction worker	1	Traveling abroad	2	yes	yes	yes	yes	yes	no	no	0	0	18	0	0	0	18	0	0	0	6	0	0	10	1
5	construction worker	2	-	2	yes	yes	yes	yes	yes	no	no	0	0	4	0	0	0	4	0	0	0	4	0	6	35	1
6	construction worker	2	-	2	yes	yes	yes	yes	yes	no	no	0	0	5	0	0	0	5	0	0	0	4	0	2	30	1
3	construction worker	2	-	2	yes	yes	yes	yes	yes	no	no	0	0	10	2	0	0	10	2	0	0	6	0	0	20	0
6	construction worker	2	-	2	yes	yes	yes	yes	yes	no	no	0	3	13	0	0	3	13	0	0	0	5	2	0	20	1
8	construction worker	2	-	2	yes	yes	yes	yes	yes	no	no	0	0	12	2	0	0	12	2	0	0	5	0	2	45	0
4	construction worker	2	-	2	yes	yes	yes	yes	yes	no	no	0	0	6	0	0	0	6	0	0	0	8	1	0	13	1
4	construction worker	2	-	2	yes	yes	yes	yes	yes	no	no	0	0	4	0	0	0	4	0	0	0	4	0	1	40	3
4	construction worker	2	-	2	yes	yes	yes	yes	yes	no	no	0	0	12	0	0	0	12	0	0	0	5	1	1	10	1
5	construction worker	2	-	2	yes	yes	yes	yes	yes	no	no	2	2	6	0	2	2	6	0	0	0	6	0	0	10	1
6	construction worker	2	-	2	yes	yes	yes	yes	yes	no	no	0	0	50	0	0	0	50	0	0	0	2	0	1	20	1
4	construction worker	2	-	2	yes	yes	yes	yes	yes	no	no	1	0	16	2	1	0	16	2	0	0	6	0	0	35	3
3	construction worker	1	Alergies, Hospital	2	yes	yes	yes	yes	yes	no	no	0	0	16	6	0	0	16	6	0	0	5	0	0	15	3
4	construction worker	2	-	2	yes	yes	yes	yes	yes	no	no	1	0	4	10	1	0	4	10	0	0	5	0	0	25	2
5	construction worker	2	-	2	yes	yes	yes	yes	yes	no	no	1	2	5	3	1	2	5	3	0	0	6	0	0	10	0
5	construction worker	2	-	2	yes	yes	yes	yes	yes	no	no	2	2	10	2	2	2	10	2	0	0	5	0	0	10	0
4	construction worker	2	-	2	yes	yes	yes	yes	yes	no	no	0	2	13	2	0	2	13	2	0	0	3	0	0	16	0
5	construction worker	2	-	2	yes	yes	yes	yes	yes	no	no	2	3	7	3	2	3	7	3	0	0	9	0	1	20	1
6	construction worker	2	-	2	yes	yes	yes	yes	yes	no	no	1	0	12	2	1	0	12	2	0	0	2	0	0	20	3
6	construction worker	2	-	2	yes	yes	yes	yes	yes	no	no	0	0	10	2	0	0	10	2	0	0	6	1	4	45	3
4	construction worker	2	-	2	yes	yes	yes	yes	yes	no	no	0	2	5	2	0	2	5	2	0	0	5	0	0	13	0
2	construction worker	2	-	2	yes	yes	yes	yes	yes	no	no	0	3	10	12	0	3	10	12	0	0	4	4	0	40	1
6	construction worker	1	Alergies	2	yes	yes	yes	yes	yes	no	no	1	2	7	4	1	2	7	4	0	0	6	0	0	10	0
3	construction worker	2	-	2	yes	yes	yes	yes	yes	no	no	0	1	12	0	0	1	12	0	0	0	3	0	0	10	1
5	construction worker	2	-	2	yes	yes	yes	yes	yes	no	no	0	1	4	2	0	1	4	2	0	0	7	0	0	30	1
5	construction worker	2	-	2	yes	yes	yes	yes	yes	no	no	0	0	10	2	0	0	10	2	0	0	10	0	0	20	1
4	construction worker	2	-	2	yes	yes	yes	yes	yes	no	no	0	2	7	0	0	2	7	0	0	0	4	1	2	35	3
4	construction worker	2	-	2	yes	yes	yes	yes	yes	no	no	3	2	12	2	3	2	12	2	0	0	4	2	6	15	3
3	construction worker	1	Alergies	2	yes	yes	yes	yes	yes	no	no	2	3	15	1	2	3	15	1	0	0	4	1	2	25	2
4	construction worker	2	-	2	yes	yes	yes	yes	yes	no	no	1	0	14	0	1	0	14	0	0	0	6	2	0	10	5
4	construction worker	2	-	2	yes	yes	yes	yes	yes	no	no	1	0	6	2	1	0	6	2	0	0	6	1	1	10	1
5	construction worker	2	-	2	yes	yes	yes	yes	yes	no	no	0	2	4	0	0	2	4	0	0	0	2	0	3	16	2
5	construction worker	2	-	2	yes	yes	yes	yes	yes	no	no	3	3	20	5	3	3	20	5	0	0	6	0	0	20	1
6	construction worker	2	-	2	yes	yes	yes	yes	yes	no	no	3	3	20-30	9	3	3	7	9	0	0	6	0	6	30	0
3	construction worker	2	-	2	yes	yes	yes	yes	yes	no	no	0	2	35	2	0	2	35	2	0	0	6	0	2	20	1
5	construction worker	1	Alergies	2	yes	yes	yes	yes	yes	no	no	4	3	16	0	4	3	16	0	0	0	2	0	5	35	0
4	construction worker	2	-	2	yes	yes	yes	yes	yes	no	no	1	1	20	0	1	1	20	0	0	0	6	0	3	15	0
3	construction worker	2	-	2	yes	yes	yes	yes	yes	no	no	3	2	20	0	3	2	20	0	0	0	5	0	1	25	1
2	construction worker	2	-	2	yes	yes	yes	yes	yes	no	no	2	1	10	2	2	1	10	2	0	0	4	0	4	10	0
5	construction worker	2	-	1	yes	yes	yes	yes	yes	no	no	1	2	25	0	0	3	10	0	0	0	5	0	0	32	0
4	construction worker	2	-	2	yes	yes	yes	yes	yes	no	no	0	3	10	1	1	0	30	1	0	0	8	0	0	10	1
3	construction worker	2	-	2	yes	yes	yes	yes	yes	no	no	1	0	30	0	0	0	20	0	0	0	4	0	2	30	0
6	construction worker	2	-	2	yes	yes	yes	yes	yes	no	no	0	0	20	1	1	0	15	1	0	0	5	0	1	30	0
5	construction worker	1	Traveling abroad	2	yes	yes	yes	yes	yes	no	no	1	0	15	1	1	2	10	1	0	0	6	0	2	23	1
3	construction worker	2	-	1	yes	yes	yes	yes	yes	no	no	1	2	10	0	0	3		0	0	0	2	0	1	15	0
4	construction worker	2	-	1	yes	yes	yes	yes	yes	no	no	0	3		0	0	3	20	0	0	0	6	1	3	15	0
4	construction worker	2	-	1	yes	yes	yes	yes	yes	no	no	0	3	20	0	1	2	15-20	0	0	0	5	0	0	50	3
5	construction worker	2	-	2	yes	yes	yes	yes	yes	no	no	1	2	15-20	0	0	3	35	0	0	0	5	1	1	18	0
6	construction worker	2	-	2	yes	yes	yes	yes	yes	no	no	0	3	35	1	0	0	16	1	0	0	6	0	2	20	1
4	construction worker	2	-	2	yes	yes	yes	yes	yes	no	no	0	0	16	0	1	0	10	0	0	0	5	1	0	35	0
3	construction worker	2	-	2	yes	yes	yes	yes	yes	no	no	1	0	10	0	0	0	15	0	0	0	3	0	3	15	0
4	construction worker	2	-	1	yes	yes	yes	yes	yes	no	no	0	0	15	0	1	0	10	0	0	0	9	0	1	25	2
5	construction worker	2	-	2	yes	yes	yes	yes	yes	no	no	1	0	10	1	0	3	30	1	0	0	2	0	1	10	0
4	construction worker	2	-	2	yes	yes	yes	yes	yes	no	no	0	3	30	0	1	2	15	0	0	0	4	0	2	10	1
4	construction worker	2	-	2	yes	yes	yes	yes	yes	no	no	1	2	15	0	0	2	20	0	0	0	5	0	0	50	2
5	construction worker	2	-	2	yes	yes	yes	yes	yes	no	no	0	2	20	0	1	1	25	0	0	0	4	0	2	30	0
6	construction worker	2	-	1	yes	yes	yes	yes	yes	no	no	1	1	25	0	1	1	30	0	0	0	6	0	2	25	1
4	construction worker	2	-	2	yes	yes	yes	yes	yes	no	no	1	1	30	0	2	0	20	0	0	0	6	0	0	15	1
4	construction worker	1	Alergies	2	yes	yes	yes	yes	yes	no	no	2	0	20	0	0	0	20	0	0	0	5	1	0	25	1
5	construction worker	2	-	2	yes	yes	yes	yes	yes	no	no	0	0	20	1	2	0	10	1	0	0	2	0	0	20	1
2	construction worker	2	-	2	yes	yes	yes	yes	yes	no	no	2	0	10	0	0	0	20	0	0	0	6	0	0	25	1
3	construction worker	2	-	1	yes	yes	yes	yes	yes	no	no	0	0	20	1	0	3	20	1	0	0	5	0	4	20	0
5	construction worker	2	-	2	yes	yes	yes	yes	yes	no	no	0	3	20	0	2	2	20-30	0	0	0	4	1	2	35	1
4	construction worker	2	-	2	yes	yes	yes	yes	yes	no	no	2	2	20-30	0	1	2	15	0	0	0	4	0	2	15	0
5	construction worker	2	-	1	yes	yes	yes	yes	yes	no	no	1	2	15	1	1	1	25	1	0	0	4	1	3	30	0
4	construction worker	2	-	2	yes	yes	yes	yes	yes	no	no	1	1	25	0	1	2	15	0	0	0	6	0	2	30	2
5	construction worker	1	Alergies	1	yes	yes	yes	yes	yes	no	no	1	2	15	0	1	1	20	0	0	0	6	0	2	40	2
4	construction worker	2	-	2	yes	yes	yes	yes	yes	no	no	1	1	20	0	2	3	10	0	0	0	2	0	0	10	0
4	construction worker	2	-	1	yes	yes	yes	yes	yes	no	no	2	3	10	0	0	3	40	0	0	0	4	0	0	10	1
5	construction worker	2	-	2	yes	yes	yes	yes	yes	no	no	0	3	40	0	1	0	20-10	0	0	0	6	0	0	30	1
4	construction worker	2	-	2	yes	yes	yes	yes	yes	no	no	1	0	20-10	0	0	2	20	0	0	0	6	0	0	20	0
4	construction worker	1	Alergies	2	yes	yes	yes	yes	yes	no	no	0	2	20	0	2	3	20	0	0	0	2	0	3	35	1
6	construction worker	2	-	2	yes	yes	yes	yes	yes	no	no	2	3	20	0	0	3	15	0	0	0	6	0	2	15	1
3	construction worker	2	-	1	yes	yes	yes	yes	yes	no	no	0	3	15	0	0	0	23	0	0	0	6	0	0	25	0
5	construction worker	2	-	2	yes	yes	yes	yes	yes	no	no	0	0	23	0	1	0	10	0	0	0	10	0	1	10	0
5	construction worker	2	-	2	yes	yes	yes	yes	yes	no	no	1	0	10	0	0	2	15	0	0	0	9	0	0	30	5
4	construction worker	2	-	2	yes	yes	yes	yes	yes	no	no	0	2	15	5	0	3	25	5	0	0	2	1	2	20	1
5	construction worker	2	-	2	yes	yes	yes	yes	yes	no	no	0	3	25	3	0	1	10	3	0	0	5	0	3	20	2
4	construction worker	2	-	1	yes	yes	yes	yes	yes	no	no	0	1	10	2	1	3	20	2	0	0	4	2	1	15	2
5	construction worker	1	Alergies	2	yes	yes	yes	yes	yes	no	no	1	3	20	2	1	0	10	2	0	0	3	0	1	30	0
4	construction worker	2	-	1	yes	yes	yes	yes	yes	no	no	2	0	10	1	1	1	15	1	0	0	4	0	0	10	0
3	construction worker	2	-	2	yes	yes	yes	yes	yes	no	no	1	1	15	0	1	0	30	0	0	0	2	0	0	30	2
6	construction worker	2	-	2	yes	yes	yes	yes	yes	no	no	1	0	30	0	1	3	20	0	0	0	6	1	1	20	1
6	construction worker	2	-	2	yes	yes	yes	yes	yes	no	no	1	3	20	2	0	2	40	2	0	0	4	0	0	35	2
6	construction worker	2	-	2	yes	yes	yes	yes	yes	no	no	0	2	40	0	1	1	15	0	0	0	3	1	0	15	0
5	construction worker	1	Traveling abroad	1	yes	yes	yes	yes	yes	no	no	1	1	15	2	0	3	10	2	0	0	6	0	0	25	1
4	construction worker	2	-	2	yes	yes	yes	yes	yes	no	no	0	3	10	0	0	2	10	0	0	0	7	1	0	10	1
6	construction worker	2	-	2	yes	yes	yes	yes	yes	no	no	0	2	10	0	1	3	12	0	0	0	5	0	2	10	3
5	construction worker	2	-	2	yes	yes	yes	yes	yes	no	no	1	3	12	2	0	4	25	2	0	0	8	0	0	16	1
4	construction worker	1	Alergies	1	yes	yes	yes	yes	yes	no	no	0	4	25	0	1	1	15	0	0	0	3	0	1	20	1
5	construction worker	2	-	2	yes	yes	yes	yes	yes	no	no	1	1	15	1	2	3	20	1	0	0	5	0	0	30	1
6	construction worker	2	-	2	yes	yes	yes	yes	yes	no	no	2	3	20	0	1	3	20-30	0	0	0	4	0	1	20	1
4	construction worker	2	-	1	yes	yes	yes	yes	yes	no	no	1	3	20-30	0	3	3	50	0	0	0	4	0	0	35	0
3	construction worker	2	-	2	yes	yes	yes	yes	yes	no	no	3	3	50	1	2	0	15-20	1	0	0	4	0	2	15	1
4	construction worker	2	-	2	yes	yes	yes	yes	yes	no	no	2	0	15-20	0	1	0	15	0	0	0	6	0	0	25	0
5	construction worker	2	-	2	yes	yes	yes	yes	yes	no	no	1	0	15	0	1	0	25	0	0	0	6	1	0	30	1
5	construction worker	2	-	2	yes	yes	yes	yes	yes	no	no	1	0	25	4	0	0	10	4	0	0	2	2	0	40	3
4	construction worker	2	-	2	yes	yes	yes	yes	yes	no	no	0	0	10	0	1	2	15	0	0	0	6	1	0	10	1
5	construction worker	2	-	2	yes	yes	yes	yes	yes	no	no	1	2	15	2	0	0	20	2	0	0	6	2	1	10	0
6	construction worker	2	-	1	yes	yes	yes	yes	yes	no	no	0	0	20	5	0	0	30	5	0	0	5	1	0	30	1
6	construction worker	1	Alergies	2	yes	yes	yes	yes	yes	no	no	0	0	30	0	0	0	50	0	0	0	4	0	2	20	0
4	construction worker	2	-	2	yes	yes	yes	yes	yes	no	no	0	0	50	0	0	0	20	0	0	0	2	0	0	35	0
2	construction worker	2	-	2	yes	yes	yes	yes	yes	no	no	0	0	20	0	1	2	15	0	0	0	6	0	1	15	2
6	construction worker	2	-	2	yes	yes	yes	yes	yes	no	no	1	2	15	0	1	2	10	0	0	0	6	0	0	25	0
3	construction worker	2	-	2	yes	yes	yes	yes	yes	no	no	1	2	10	0	1	2	20	0	0	0	5	0	0	10	0
5	construction worker	2	-	1	yes	yes	yes	yes	yes	no	no	1	2	20	0	3	3	10	0	0	0	4	1	0	10	0
5	construction worker	2	-	2	yes	yes	yes	yes	yes	no	no	3	3	10	2	2	0	10	2	0	0	6	0	0	15	1
4	construction worker	2	-	2	yes	yes	yes	yes	yes	no	no	2	0	10	0	1	0	28	0	0	0	4	0	1	20	0
4	construction worker	2	-	2	yes	yes	yes	yes	yes	no	no	1	0	28	2	0	2	15	2	0	0	5	0	0	35	3
3	construction worker	1	Traveling abroad	1	yes	yes	yes	yes	yes	no	no	0	2	15	0	1	0	15	0	0	0	4	0	0	15	0
4	construction worker	2	-	2	yes	yes	yes	yes	yes	no	no	1	0	15	0	1	3	20	0	0	0	8	0	0	50	1
4	construction worker	2	-	2	yes	yes	yes	yes	yes	no	no	1	3	20	0	0	2	20-25	0	0	0	2	0	0	30	0
5	construction worker	2	-	1	yes	yes	yes	yes	yes	no	no	0	2	20-25	0	0	2	15	0	0	0	4	1	0	60	1
5	construction worker	2	-	2	yes	yes	yes	yes	yes	no	no	0	2	15	0	0	1	10	0	0	0	5	0	1	30	0
6	construction worker	2	-	2	yes	yes	yes	yes	yes	no	no	0	1	10	2	0	1	20	2	0	0	3	0	0	25	1
3	construction worker	2	-	2	yes	yes	yes	yes	yes	no	no	0	1	20	6	1	2	25	6	0	0	3	0	0	15	3
5	construction worker	2	-	2	yes	yes	yes	yes	yes	no	no	1	2	25	2	0	1	10	2	0	0	8	0	0	25	0
4	construction worker	2	-	2	yes	yes	yes	yes	yes	no	no	0	1	10	3	0	1	20-30	3	0	0	1	2	0	20	2
3	construction worker	2	-	1	yes	yes	yes	yes	yes	no	no	0	1	20-30	2	0	0	15	2	0	0	2	0	0	25	0
6	construction worker	2	-	2	yes	yes	yes	yes	yes	no	no	0	0	15	2	1	3	20	2	0	0	5	1	0	20	1
4	construction worker	2	-	2	yes	yes	yes	yes	yes	no	no	1	3	20	3	0	2	20	3	0	0	5	0	0	35	2
4	construction worker	1	Alergies	2	yes	yes	yes	yes	yes	no	no	0	2	20	0	0	2	25	0	0	0	3	0	0	20	1
6	construction worker	2	-	2	yes	yes	yes	yes	yes	no	no	0	2	25	0	2	1	10	0	0	0	7	0	0	20	0
3	construction worker	2	-	1	yes	yes	yes	yes	yes	no	no	2	1	10	2	0	0	15	2	0	0	2	0	0	15	1
3	construction worker	2	-	2	yes	yes	yes	yes	yes	no	no	0	0	15	5	0	1	30	5	0	0	6	0	2	10	0
4	construction worker	2	-	2	yes	yes	yes	yes	yes	no	no	0	1	30	4	0	2	15	4	0	0	5	0	0	20	0
3	construction worker	2	-	2	yes	yes	yes	yes	yes	no	no	0	2	15	0	1	0	20	0	0	0	3	0	0	10	1
5	construction worker	2	-	1	yes	yes	yes	yes	yes	no	no	1	0	20	2	0	0	10	2	0	0	3	0	3	30	0
4	construction worker	2	-	2	yes	yes	yes	yes	yes	no	no	0	0	10	2	0	3	15	2	0	0	6	0	0	45	0
5	construction worker	1	Alergies	2	yes	yes	yes	yes	yes	no	no	0	3	15	0	0	3	10	0	0	0	5	0	4	30	1
5	construction worker	1	Alergies	1	yes	yes	yes	yes	yes	no	no	0	3	10	2	0	2	15	2	0	0	5	2	2	20	0
6	construction worker	2	-	2	yes	yes	yes	yes	yes	no	no	0	2	15	1	1	3	15	1	0	0	2	0	0	25	0
5	construction worker	2	-	2	yes	yes	yes	yes	yes	no	no	1	3	15	0	0	2	20	0	0	0	8	0	1	20	0
3	construction worker	2	-	2	yes	yes	yes	yes	yes	no	no	0	2	20	2	1	1	20	2	0	0	5	1	0	35	2
4	construction worker	2	-	2	yes	yes	yes	yes	yes	no	no	1	1	20	0	1	1	10	0	0	0	5	0	0	15	0
5	construction worker	2	-	2	yes	yes	yes	yes	yes	no	no	1	1	10	5	0	0	30-35	5	0	0	2	0	2	30-40	1
6	construction worker	2	-	2	yes	yes	yes	yes	yes	no	no	0	0	30-35	0	0	2	20	0	0	0	6	0	3	20	2
3	construction worker	2	-	1	yes	yes	yes	yes	yes	no	no	0	2	20	2	0	2	25	2	0	0	5	0	1	50	1
6	construction worker	1	Traveling abroad	2	yes	yes	yes	yes	yes	no	no	0	2	25	0	1	2	20	0	0	0	3	2	1	15	3
																								3
																								2
																								3
																								1
																								1
																								2
																								2
